# Supplementary material for: Temperature effects on TMS-Derived measures of cortical excitability: a systematic review and implications for a warming climate
Source: Clin Neurophysiol Pract. 2026 Jun 3;11:416–25. doi: 10.1016/j.cnp.2026.05.010 (PMC13279741; doi:10.1016/j.cnp.2026.05.010)
Supplement: Supplementary file 1 — Supplementary material 1 [file mmc1.xlsx]

## Sheet: S3_quality_checklist_allstudies
	Todd et al 2005	Todd et al 2007	Bender et al 2011	Cahill et al., 2011	Dubé and Mercier, 2011	Gauoa et al., 2011	Iguchi et al., 2011	Ross et al., 2012	White et al., 2013	Tremblay et al., 2015	Littman and Shields, 2016	Ansari, Remaund and Tremblay, 2018a	Ansari, Remaund and Tremblay, 2018b	Magara et al., 2018	Ansari and Tremblay, 2019	Magara et al., 2021	Hurrie et al., 2022	Molenaar et al. 2022	Chowdury et al 2023	Talebian Nia et al., 2023	De Martino et al., 2023
Age	1	1	1	1	1	1	1	1	1	1	1	1	1	1	1	1	1	1	1	1	1
Sex	1	1	1	1	1	1	1	1	1	1	1	1	1	1	1	1	1	1	1	1	1
Handedness	1	1	1	0	1	0	1	0	1	1	1	1	1	0	1	0	1	1	0	1	0
Medication use	0	0	1	0	0	0	0	0	0	0	0	0	0	1	0	1	1	1	1	0	1
Use of CNS active drugs	0	0	1	0	0	0	0	0	0	0	0	0	0	1	0	1	1	1	1	0	1
Presence of neurological disorders	0	0	1	1	0	0	1	0	1	0	1	0	1	1	1	1	1	1	1	1	1
Presence of psychiatric disorders	0	0	0	0	0	0	0	0	0	0	0	0	0	0	0	0	0	0	1	0	1
Any medical conditions	0	0	1	1	1	0	0	0	0	0	0	0	1	1	0	1	1	0	1	0	1
History of specific repetitive motor activity	0	0	1	1	0	0	1	1	1	0	1	0	0	0	0	0	1	1	0	0	0
Position of EMG electrodes	1	1	1	1	1	1	1	1	1	1	1	1	1	1	1	1	1	1	1	1	1
Amount of relaxation/ contraction of target muscles	1	1	1	1	1	1	1	1	1	0	0	1	1	1	1	1		1	1	1	1
Prior motor activity of the muscle to be tested (?)	0	0	0	1	0	1	1	0	0	0	0	0	0	0	0	0		1	0	0	0
Level of relaxation of muscles other than those being tested	0	0	0	0	1	0	1	0	0	0	0	0	0	0	0	0	1	1	0	0	0
Coil type (size and geometry)	1	1	1	1	1	1	1	1	1	1	1	1	1	1	1	1	1	1	1	1	1
Coil shape	Circular	Circular	Figure of eight	Circular	Figure of eight	Circular	Figure of eight	Circular	Circular	Figure of eight	Figure of eight	Figure of eight	Figure of eight	Figure of eight	Figure of eight	Figure of eight	Circular	Circular	Figure of eight	Circular	Figure of eight
Coil orientation	0	0	1	0	0	0	1	0	0	0	1	0	0	0	1	0	1	1	1	0	1
Direction of induced current	1	1	1	1	0	1	1	0	0	0	1	0	0	0	0	0	1	1	1	0	0
Coil location	1	1	1	1	1	1	1	1	1	1	1	1	1	1	1	1	1	1	1	1	1
Type of stimulator used (e.g. brand)	1	1	1	1	1	1	1	1	1	1	1	1	1	1	1	1	1	1	1	1	1
Stimulation intensity	1	1	1	1	1	1	1	1	1	1	1	1	1	1	1	1	1	1	1	1	1
Pulse shape (monophasic or biphasic)	0	0	0	0	0	0	1	0	0	0	0	0	0	0	0	0	0	0	1	0	1
Determination of optimal hotspot	0	0	1	1	1	0	1	1	1	1	1	1	1	1	1	1	0	0	1	0	1
The time between MEP trials	1	1	0	1	1	0	1	0	1	0	0	1	1	0	0	0	1	0	1	1	1
Time between days of testing	0	0	1	0	NaN	1	1	0	1	NaN	1	NaN	1	NaN	NaN	0	1	1	NaN	1	NaN
Subject attention (level of arousal) during testing	0	0	0	0	0	0	0	0	0	0	0	1	1	0	1	0	0	0	1	0	1
Method for determining threshold (active/resting)	NaN	NaN	1	NaN	1	0	1	1	1	1	1	1	1	1	1	1	0	0	1	1	1
Number of MEP measures/ trials	1	1	1	1	1	1	1	1	1	1	1	1	1	1	1	1	1	1	1	1	0
Paired pulse only: Intensity of test pulse	NaN	NaN	1	NaN	NaN	NaN	NaN	NaN	NaN	NaN	NaN	NaN	NaN	NaN	1	NaN	NaN	NaN	NaN	NaN	NaN
Paired pulse only: Intensity of conditioning pulse	NaN	NaN	1	NaN	NaN	NaN	NaN	NaN	NaN	NaN	NaN	NaN	NaN	NaN	1	NaN	NaN	NaN	NaN	NaN	NaN
Paired pulse only: Inter-stimulus interval	NaN	NaN	1	NaN	NaN	NaN	NaN	NaN	NaN	NaN	NaN	NaN	NaN	NaN	1	NaN	NaN	NaN	NaN	NaN	NaN
Method for determining MEP size during analysis	1	1	1	0	1	0	1	1	1	1	1	1	1	1	1	1	1	0	1	1	0
Size of unconditioned MEP (??)	1	1	1	1	0	0	0	1	1	0	0	0	0	0	1	0	0	0	0	0	0
Filtering	NaN	NaN	NaN	NaN	NaN	NaN	NaN	NaN	NaN	NaN	NaN	NaN	NaN	NaN	NaN	NaN	NaN	NaN	1	NaN	1
Electrode reference	NaN	NaN	NaN	NaN	NaN	NaN	NaN	NaN	NaN	NaN	NaN	NaN	NaN	NaN	NaN	NaN	NaN	NaN	1	NaN	1
Electrode type	NaN	NaN	NaN	NaN	NaN	NaN	NaN	NaN	NaN	NaN	NaN	NaN	NaN	NaN	NaN	NaN	NaN	NaN	1	NaN	1
Sampling type	NaN	NaN	NaN	NaN	NaN	NaN	NaN	NaN	NaN	NaN	NaN	NaN	NaN	NaN	NaN	NaN	NaN	NaN	1	NaN	1
Auditory masking used?	NaN	NaN	NaN	NaN	NaN	NaN	NaN	NaN	NaN	NaN	NaN	NaN	NaN	NaN	NaN	NaN	NaN	NaN	0	NaN	1
Neuronavigation used?	0	0	0	0	1	0	0	0	0	0	1	0	0	0	0	0	0	0	0	0	1

## Sheet: S4_results_detailed
author	doi	main goal	Population	mean age (y)	age sd (y)	n	Females	focal/whole body	Heat/cold	pain	focal site	target muscle	Temp measured from	temp change	TMS method	TMS-EMG measures	trials per response/stimulation parameters	MEP amplitude	MEP latency	MEP area	MEP input output curve	CSP	SICI	LICI	ICF	aMT	EEG ROI	P30 or P25 amplitude	P30 Latency	P2P slope	N45 Amplitude	N45 Latency	P60 Amplitude	N100 Amplitude	N100 Latency	gmfp
Todd et al 2005	10.1113/jphysiol.2004.077115	To further understand the mechanisms and site for the failure of voluntary drive during passive hyperthermia	HS	37	11	7	5	whole body	heat	0	--	biceps brachii (agonsit) and triceps brachii (antagonist) muscles	esophagus	∼1.3°C (37.2 ± 0.3 to 38.5 ± 0.4)	TMS-EMG	spTMS	TMS delivered during brief contractions: 1 TMS trial per contraction, 3 contractions total (1 at 50, 75, 100% of MVC) TMS delivered during a 2 minute sustained MVC: 4 TMS trials delivered	NaN	NaN	/MMax area - NC (in biceps and triceps)	NaN	NC - (in biceps and triceps)	NaN	NaN	NaN	NaN	NaN	NaN	NaN	NaN	NaN	NaN	NaN	NaN	NaN	NaN				note - only reported results for the brief contractions
Todd et al 2007	10.1152/japplphysiol.00962.2006	To propose and validate a new technique using motor cortex stimulation (TMS) to measure changes in the contractile properties and voluntary activation of muscle simultaneously during voluntary contractions	HS	36	10	7	5	whole body	heat	0	--	biceps brachii (agonsit) and triceps brachii (antagonist) muscles	esophagus	∼1.3°C (37.2 ± 0.3 to 38.5 ± 0.4°C)	TMS-EMG	spTMS	1 per MVC (at 50, 75, 100% of MVC) prior to heating, then repeated after heating	NaN	NaN	NaN	NaN	NC	NaN	NaN	NaN	NaN	NaN	NaN	NaN	NaN	NaN	NaN	NaN	NaN	NaN	NaN
Bender et al 2011	10.1080/00140139.2011.582960	to determine the effect of moderate passive-heat stress on muscle function and CNS properties (e.g. central activation, intracortical excitability).	HS	22	4	10	2	whole body	heat	0	--	dominant flexor carpii radialis (wrist) muscle	intestine	∼1°C (37.2 ± 0.4 to 38.2 ± 0.4°C ; p < 0.01)	TMS-EMG	ppTMS	8 for sici, lici, icf	NaN	NaN	NaN	NaN	NaN	NC	NC	NC	NaN	NaN	NaN	NaN	NaN	NaN	NaN	NaN	NaN	NaN	NaN
Cahill et al., 2011	10.1113/expphysiol.2010.054973	To investigate changes in voluntary activation and peripheral neuromuscular function of the biceps brachii due to whole-body hypothermia	HS	26.4	4	7	1	whole body	cold	0	--	biceps brachii	esophagus	∼-2.4°C (37.2 ± 0.2 to 34.8 ± 0.9)	TMS-EMG	spTMS	3x 100, 50, 75% MVC (prior to either heat or normothermia) - then 2x 100, 50, 75% MVC, then 2 minute sustained MVC (2,25,55,85,100ms), then 4 recovery MVCs (100%)	NC (/CMAP)	↑	NaN	NaN	NC	NaN	NaN	NaN	NaN	NaN	NaN	NaN	NaN	NaN	NaN	NaN	NaN	NaN	NaN
Dubé and Mercier, 2011	10.1016/j.clinph.2011.03.026	To test whether pain and pain expectation affect corticospinal excitability	HS	27.4	4.9	15	7	focal	heat	1	hand	first dorsal interrosseus (FDI) and opponens pollicis (OP)	NA	36 °C (heat), 50 °C (pain)	TMS-EMG	spTMS	3 (in actual heat condition and actual neutral condition) - muscle rest	NC(/neutral) in heat only ↓(/neutral) in pain	NaN	NaN	NaN	NaN	NaN	NaN	NaN	NaN	NaN	NaN	NaN	NaN	NaN	NaN	NaN	NaN	NaN	NaN
Gauoa et al., 2011	10.3109/02656736.2010.519371	To investigate the changes in force production capacity, central activation, and motor cortical excitability during passive hyperthermia (Hot environment) versus a Neutral control environment	HS	24.6	6	8	1	whole body	heat	0	--	abductor pollicis longus - forearm	intestine	∼0.5°C - ∼1.5: °C T1 ∼ 37.3°; T2 ∼ 37.8°; T3 ∼ 38.3°; T4 ∼ 38.8°C	TMS-EMG	spTMS	3 per MVC (100%)	y: ↓ MEP/Max for 38.3 and 38.8 degrees. NC MEP 37.8 (/mmax).	NaN	NaN	NaN	NC	NaN	NaN	NaN	NaN	NaN	NaN	NaN	NaN	NaN	NaN	NaN	NaN	NaN	NaN
Iguchi et al., 2011	10.1002/mus.22029	To determine whether hyperthermia-induced central fatigue is long-lasting and independent of exercise (by applying heat stress one week prior to the fatigue task)	HS	23.2	2.2	25	12	whole body	heat	0	--	biceps brachii, brachioradialis, and triceps brachii (TB) (elbow)	rectal/ tympanic	rectal = 0.82°C, tympanic = ∼2.3 (36.6 ± 0.35 to 38.9 ± 0.44 °C)	TMS-EMG	spTMS	3 per for CSP and MEP amplitude	NC	NaN	NaN	NaN	NC	NaN	NaN	NaN	NC	NC	NaN	NaN	NaN	NaN	NaN	NaN	NaN	NaN	NaN
Ross et al., 2012	10.1152/japplphysiol.00988.2011	To examine the integrative effects of progressive, passive hyperthermia on cerebral blood flow velocity (CBFv) and alterations in central motor drive	HS	27.2	6.3	8	2	whole body	heat	0	--	vastus lateralis (thigh)	rectal	≥2°C	TMS-EMG	spTMS	UNCLEAR number per 100, 75, and 50% MVC	NC (/Mmax)	NaN	NaN	NaN	NaN	NaN	NaN	NaN	NaN	NaN	NaN	NaN	NaN	NaN	NaN	NaN	NaN	NaN	NaN
White et al., 2013	10.1152/japplphysiol.01119.2012	To test the hypothesis that passive heat exposure in Multiple Sclerosis (MS) patients would produce increased subjective fatigue and impairments in central conduction and cortical excitability compared with healthy individuals	HS	37.4	9.6	11	7	whole body	heat	0	--	abductor pollicus brevis	intestine	∼0.6°C (HS: 37.6 ± 0.25: TN 37.0 ± 0.37)	TMS-EMG	spTMS	12-15 trials	NC	↓ in healthy	NaN	NC slope and curve	NC	NaN	NaN	NaN	NaN	NaN	NaN	NaN	NaN	NaN	NaN	NaN	NaN	NaN	NaN
			MS patients	38.9	6.9	11	7											NC	↓ in MS pts	NaN	↓ slope	NC
Tremblay et al., 2015	10.1016/j.neulet.2015.06.008	To investigate the effect of local scalp cooling on corticomotor excitability	HS	31.5	11.4	12	0	focal	cold	0	hemi scalp	right first dorsal interosseous	scalp	∼skin temp -12.5 °C (T0), rapid rise from T10, back to BL at T20 and T30	TMS-EMG	spTMS	12–15 MEPs were elicited	↓ MEP amplitude 0, 10, 20 minutes after focal scalp cooling: NC after 30 min	NC	NaN	NaN	NaN	NaN	NaN	NaN	NaN	NaN	NaN	NaN	NaN	NaN	NaN	NaN	NaN	NaN	NaN
Littman and Shields, 2016	10.1016/j.clinph.2015.11.001	To determine whether passive heat stress facilitated motor cortex excitability (Experiment 1) and improved motor task acquisition (Experiment 2) compared to no heat stress	HS 1° experiment	25.2	5.8	11	5	whole body	heat	0	--	FDI	tympanic		TMS-EMG	spTMS	75 (5 per area of motor cortex, 15 areas): for I-O curve, 5 pulses per intensity	↑ MEP amplitude ratio - 48%; increase in raw mep amplitudes, significance not reported: pre post neutral 139.1 ± 120.0% MVC to 115.9 ± 91.6% MVC = , pre post heat = 111.6 ± 118.9% MVC to 142.26 ± 146.8[% MVC]	NaN	NaN	NC	NaN	NaN	NaN	NaN	NaN	NaN	NaN	NaN	NaN	NaN	NaN	NaN	NaN	NaN	NaN
			HS 2° experiment	26.9	6.17	20	0	whole body	heat	1				∼2°C (BL, 36.7 ± 0.26, 0 min 38.7 ± 0.41, 15 min 37.2 ± 0.59*)
Ansari, Remaund and Tremblay, 2018a	10.1080/08990220.2018.1460263	To investigate the neurophysiological basis underlying thermally-induced afferent modulation at the corticomotor level with TMS	young HS	28	5	20	10	focal	heat/cold	0	index	FDI	FDI	warming (45 degree ice pack): +7.4 (1min post), +1.6 (10min post) - significant from BL cooling (10 degree ice pack): reduced 1,10,15 min after - not reported	TMS-EMG	spTMS	20 MEPs per time point (pre warming and cooling: 1,10,15 mins into warming and cooling)	NC - variable	NC - variable	NaN	NaN	NaN	NaN	NaN	NaN	NaN	NaN	NaN	NaN	NaN	NaN	NaN	NaN	NaN	NaN	NaN
			senior HS	67	4	15	9	focal
Ansari, Remaund and Tremblay, 2018b	10.7717/peerj.6163	To determine whether increasing the thermal stimulation area (from single-digit to multi-digits) would elicit more consistent and sustained modulation in corticomotor excitability (MEP amplitude)	young HS	30	4	13	5	focal	cold	0	all fingers (no thumb)	FDI	FDI	cooling (10 degree ice pack): reduced 1,10,15 min after in single and multi digit cooling - lowest (-11.0 ) 1 min after multi digit	TMS-EMG	spTMS	20 MEPs per time point (pre warming and cooling: 1,10,15 mins into single and multi digit cooling)	NC - variable	NC - variable	NaN	NaN	NaN	NaN	NaN	NaN	NaN	NaN	NaN	NaN	NaN	NaN	NaN	NaN	NaN	NaN	NaN
			senior HS	68	4	9	7	focal
Magara et al., 2018	10.1111/nmo.13384	To investigate whether acute thermal oral (tongue) stimulation can modulate the cortico-pharyngeal neural motor pathway	HS	27.2	3.5	18	5	focal	heat/cold	0	tongue	pharyngeal muscles; abductor pollicis brevis (control)	tongue	cooling and warming: 15°C, 37°C (control, intra oral temp), 45°C	TMS-EMG	spTMS	15 MEPs for control, 10 meps per condition	NC (APB) NC (P, hot); ↑ (P, cold)	NC (APB and P)	NaN	NaN	NaN	NaN	NaN	NaN	NaN	NaN	NaN	NaN	NaN	NaN	NaN	NaN	NaN	NaN	NaN
Ansari and Tremblay, 2019	10.1007/s00221-019-05522-1	To investigate possible causes of variability in corticomotor excitability responses to focal thermal stimulation (cooling) by examining whether TMS markers of sensorimotor integration (Short-Latency Afferent Inhibition, SAI, and Facilitation, SAF) and intracortical inhibition (Short-Interval Intra-Cortical Inhibition, SICI) could predict individual responses	HS	28	7	21	11	focal	cold	0	index	FDI	index finger	cooling (10 degree ice pack): skin temps not reported	TMS-EMG	ppTMS	20 MEPs for single pulse	NC - variable	NaN	NaN	NaN	NaN	NaN	NaN	NaN	NaN	NaN	NaN	NaN	NaN	NaN	NaN	NaN	NaN	NaN	NaN
Magara et al., 2021	10.1111/nmo.13938	To investigate whether repetitive continuous thermal stimulation (specifically cold) can produce a lasting change in the swallowing motor system	HS 1° experiment	26.9	2.7	8	4	focal	cold	0	tongue	pharyngeal muscles; abductor pollicis brevis (control)	tongue	10 min cooling, 5 min cooling, sham (no thermal)	TMS-EMG	spTMS	20 MEPs for control, 10 MEPs per condition	NC (APB) NC (P, hot); ↑ (P, cold)	NC (APB and P)	NaN	NaN	NaN	NaN	NaN	NaN	NaN	NaN	NaN	NaN	NaN	NaN	NaN	NaN	NaN	NaN	NaN
			HS 2° experiment	27.2	1.9	12	6	focal	heat/cold	0				10 min cooling, 10 min warm/neutral (36degrees), 10 min hot
Hurrie et al., 2022	10.1139/apnm-2021-0370	To determine corticospinal excitability (CSE) and spinal excitability (SE) changes in response to reductions in skin and core temperatures	HS	26	6	12	4	whole body	cold	0	--	biceps brachii	esophagus	Tes unchanged for 60 min but then decreased after 90 min by ∼0.6 °C; reduced mean Tsk to ∼23 °C (32.5 to 22.9)	TMS-EMG	spTMS	10 meps	NC (/mmax)	NaN	NaN	NaN	NaN	NaN	NaN	NaN	NaN	NaN	NaN	NaN	NaN	NaN	NaN	NaN	NaN	NaN	NaN
Molenaar et al. 2022	10.14814/phy2.15491	To evaluate the reproducibility (interday and interrater reliability) and the effect of varying experimental conditions (robustness) of TMS-induced muscle relaxation in deep finger flexors	HS	25.7	3.5	10	5	focal	heat	0	forearm	finger flexors	forearm	cooling and warming (10, 40°C water)	TMS-EMG	spTMS	50% MVC, 3X in baseline, 40 times after cooling, 12 times after warming	NaN	NaN	NaN	NaN	↑ per degree c skin temp reduction	NaN	NaN	NaN	NaN	NaN	NaN	NaN	NaN	NaN	NaN	NaN	NaN	NaN	NaN
Talebian Nia et al., 2023	10.1016/j.jtherbio.2023.103489	To determine CSEand SE change during cooling of the skin (Tsk) and core (Tco)	HS	26	7	8	4	whole body	cold	0	--	biceps brachii	esophagus	cooling: tsk to 18 deg, tcore by 0.8 (afterdrop)	TMS-EMG	spTMS	10 meps	NC (/mmax)	NaN	NaN	NaN	NaN	NaN	NaN	NaN	NaN	NaN	NaN	NaN	NaN	NaN	NaN	NaN	NaN	NaN	NaN
De Martino et al., 2023	10.1093/cercor/bhad259	To explore pain-related cortical excitability (CE) changes in the dorsolateral prefrontal cortex (DLPFC) and primary motor cortex (M1) using combined TMS-EEG	HS	27	5.5	24	12	focal	heat	1	arm	NA (m1 stimulation for FDI hotspot)	forearm	warming (non-noxious) to 39-41°C (below threshold for pain) - noxious pain = rated 5/10 where 0 is no pain, 10 = most intense pain imaginable	TMS-EEG	-	160-180 pulses (dlpfc -110% of mt, m1 = 90% of rmt)	NaN	NaN	NaN	NaN	NaN	NaN	NaN	NaN	NaN	M1 and DPLF	M1: change in pain vs warm and pain vs post DLPFC: change in pain vs warm	NC	M1: change from baseline in pain vs warm and pain vs post DLPFC: change from baseline in pain vs warm and pain vs post	NC	NC	NaN	NaN	NC	greater increase in GMFP from baseline (M1 only) in non-noxious warm vs pain NC between warm vs post stimulation NC in all conditions in DLPFC
Chowdury et al 2023	10.1101/2023.04.20.537735 è un preprint mai concluso ma ripresentato e pubblicato come 10.7554/eLife.88567	To determine whether acute experimental tonic heat pain induces alterations in cortical inhibitory/facilitatory activity observed in TMS-Evoked Potentials (TEPs)	HS 1° experiment	26.4	5.5	29	11	focal	heat	1	forearm	extensor carpi radialis brevis (ECRB)	NaN	warming (noxious) to 46° to around ~5/10 pain scale warming (non-noxious) to 35.1±1.5 ∘C	TMS-EEG and TMS-EMG	spTMS	66 trials recorded both in EEG and EMG	NC in pain vs warm	NaN	NaN	NaN	NaN	NaN	NaN	NaN	NaN	M1	NaN	NaN	NaN	↑ in pain vs warm in FC electrodes	NaN	↑ in pain vs warm in PO electrodes	↑ in pain vs warm in FC electrodes	NaN	NaN
			HS 2° experiment	26.8	5.9	10	6	focal	heat	2	forearm	extensor carpi radialis brevis (ECRB)	NaN	warming (noxious) to 46° to around ~5/10 pain scale warming (non-noxious) to 35.1±1.5 ∘C
			HS 3° experiment	28	5.9	10	6	focal	heat	3	forearm	extensor carpi radialis brevis (ECRB)	NaN	warming (noxious) to 46° to around ~5/10 pain scale warming (non-noxious) to 35.1±1.5 ∘C
